# Supplementary material for: Morphological Variation in the Striped Field Mouse Across Three Countries
Source: Animals (Basel). 2025 Feb 6;15(3):452. doi: 10.3390/ani15030452 (PMC11816264; doi:10.3390/ani15030452)
Supplement: Supplementary file 1 [file animals-15-00452-s001.zip]

Archive with 2 entries (1 files):
- animals-3461780-supplementary/
- animals-3461780-supplementary/Supplemental files.xlsx
