# Supplementary material for: Morphological Variation in the Striped Field Mouse Across Three Countries
Source: Animals (Basel). 2025 Feb 6;15(3):452. doi: 10.3390/ani15030452 (PMC11816264; doi:10.3390/ani15030452)
Supplement: Supplementary file 1 [file animals-15-00452-s001.zip › animals-3461780-supplementary/Supplemental files.xlsx]

## Sheet: Table S1
Table S1: Results for normality of body size traits in A. agrarius across decades, countries, and age groups by sex. W – Shapiro-Wilk test, p – significance. Normal distributions marked green.
Country	Decade	Age			male					female					normal
				Q	L	C	P	A	Q	L	C	P	A
EE	1980s	ad	N	88	156	154	157	154	76	127	127	129	127
			W	0.9661	0.9872	0.9894	0.9297	0.9256	0.9856	0.9828	0.9706	0.9366	0.9311
			p	0.02088	0.1642	0.2992	5.688e-07	3.663e-07	0.5481	0.1064	0.007271	1.295e-05	6.531e-06
EE	1980s	sub	N	42	59	59	59	59	77	155	155	156	155
			W	0.8213	0.9699	0.9696	0.9232	0.904	0.9781	0.966	0.9746	0.7596	0.9157
			p	1.303e-05	0.1512	0.1465	0.001155	0.0002092	0.2043	0.0007248	0.005819	1.051e-14	7.645e-08
EE	1980s	juv	N	53	69	66	68	68	42	50	46	49	50
			W	0.9611	0.9742	0.9685	0.9639	0.7892	0.9565	0.9624	0.9645	0.9502	0.8742
			p	0.08208	0.1635	0.09102	0.04618	1.76e-08	0.111	0.1119	0.1719	0.03752	7.491e-05
EE	1990s	ad	N	57	73	72	72	72	46	55	55	55	54
			W	0.7625	0.9508	0.9461	0.6356	0.8397	0.9785	0.986	0.8641	0.8843	0.9158
			p	3.158e-08	0.006369	0.00387	4.409e-12	2.374e-07	0.545	0.7683	1.739e-05	7.41e-05	0.001036
EE	1990s	sub	N	53	59	57	58	55	33	40	38	40	38
			W	0.9276	0.9748	0.9854	0.8099	0.9212	0.9726	0.9765	0.9833	0.8499	0.8971
			p	0.003259	0.2593	0.7195	3.432e-07	0.001479	0.5539	0.5611	0.8312	8.949e-05	0.002108
EE	1990s	juv	N	29	35	34	35	35	15	18	17	18	18
			W	0.9533	0.9373	0.9852	0.9058	0.8503	0.9651	0.9331	0.9064	0.8765	0.8637
			p	0.2222	0.04621	0.9153	0.00568	0.000234	0.7804	0.2198	0.08683	0.02277	0.01401
LT	1980s	ad	N	26	26	25	26	26	8	8	8	8	8
			W	0.9258	0.9636	0.9608	0.9461	0.9273	0.9509	0.982	0.9009	0.878	0.9377
			p	0.06172	0.4671	0.4305	0.1878	0.06679	0.7206	0.972	0.2945	0.1803	0.5886
LT	1980s	sub	N	18	18	17	18	17	19	19	19	19	19
			W	0.9565	0.9725	0.9708	0.9645	0.9221	0.9432	0.9789	0.9592	0.9125	0.9785
			p	0.5366	0.8427	0.8331	0.6905	0.1605	0.3006	0.9291	0.5559	0.08223	0.9242
LT	1980s	juv	N	12	12	11	12	11	7	7	6	6	6
			W	0.8972	0.8558	0.8219	0.7712	0.8786	0.9181	0.8138	0.8108	0.8632	0.8395
			p	0.146	0.04337	0.01827	0.004485	0.09979	0.4552	0.0559	0.07339	0.2004	0.1291
LT	1990s	ad	N	33	23	12	12	12	38	26	8	10	7
			W	0.9626	0.9513	0.9562	0.949	0.9611	0.9703	0.9384	0.7929	0.9459	0.788
			p	0.3061	0.3115	0.7282	0.6218	0.7993	0.4005	0.1231	0.02404	0.6208	0.0311
LT	1990s	sub	N	48	20	7	7	7	43	13	8	9	7
			W	0.9599	0.958	0.9237	0.9393	0.9366	0.9631	0.8328	0.8788	0.9407	0.9561
			p	0.09977	0.5039	0.4984	0.6325	0.6082	0.1794	0.01719	0.1834	0.5893	0.7847
LT	1990s	juv	N	63	53	12	12	11	43	38	15	15	13
			W	0.9281	0.9703	0.8852	0.9567	0.8066	0.9402	0.9258	0.9526	0.9439	0.8171
			p	0.001213	0.2085	0.1021	0.7357	0.01148	0.02637	0.01484	0.5662	0.4335	0.01097
LT	2000s	ad	N	113	102	69	72	71	77	74	54	55	55
			W	0.9483	0.9831	0.9786	0.9913	0.9045	0.9684	0.9712	0.9529	0.9758	0.9656
			p	0.0002625	0.2202	0.2825	0.9053	5.245e-05	0.05223	0.08915	0.03319	0.3296	0.1164
LT	2000s	sub	N	204	200	137	143	138	99	98	69	70	66
			W	0.9095	0.9775	0.9894	0.9857	0.9543	0.8504	0.9672	0.9868	0.716	0.963
			p	7.964e-10	0.002652	0.3799	0.1452	0.0001519	1.389e-08	0.01492	0.6853	2.461e-10	0.04617
LT	2000s	juv	N	189	188	132	137	129	177	175	135	137	129
			W	0.9492	0.9868	0.989	0.9883	0.9867	0.9535	0.9684	0.985	0.9845	0.9703
			p	2.908e-06	0.07566	0.3766	0.3019	0.2464	1.416e-05	0.0005179	0.1464	0.1237	0.006263
LT	2010s	ad	N	146	145	117	124	118	146	142	95	103	102
			W	0.963	0.9844	0.9855	0.9687	0.989	0.9926	0.994	0.9696	0.779	0.9618
			p	0.0005773	0.09971	0.2415	0.005571	0.4612	0.6502	0.8209	0.02607	3.818e-11	0.004817
LT	2010s	sub	N	339	318	236	245	244	122	110	82	88	88
			W	0.9892	0.9897	0.9829	0.986	0.9942	0.9158	0.9794	0.9794	0.8365	0.9519
			p	0.01301	0.02421	0.006045	0.01679	0.4741	1.168e-06	0.08717	0.209	1.908e-08	0.002536
LT	2010s	juv	N	504	457	339	363	359	497	474	352	367	364
			W	0.973	0.9582	0.9589	0.9582	0.9831	0.9719	0.9515	0.972	0.9443	0.9879
			p	5.005e-08	4.233e-10	3.719e-08	1.211e-08	0.0003249	3.694e-08	2.36e-11	2.502e-06	1.628e-10	0.004106
LT	2020s	ad	N	136	136	12	12	11	58	58	5	5	5
			W	0.978	0.9932	0.9581	0.9183	0.9313	0.9801	0.9766	0.8201	0.9365	0.906
			p	0.02704	0.7587	0.757	0.2719	0.424	0.455	0.3234	0.117	0.6415	0.4442
LT	2020s	sub	N	139	139	6	6	6	46	46	5	5	5
			W	0.9633	0.9946	0.9656	0.8908	0.9676	0.8972	0.9768	0.8705	0.94	0.9044
			p	0.0008675	0.8815	0.8617	0.3222	0.8762	0.0006752	0.4828	0.2686	0.6658	0.4346
LT	2020s	juv	N	190	190	9	8	8	204	203	3	3	3
			W	0.9339	0.96	0.9254	0.903	0.9052	0.9505	0.9618	0.8553	0.9932	0.9996
			p	1.3e-07	3.175e-05	0.4385	0.3073	0.3218	1.692e-06	2.7e-05	0.2547	0.8428	0.962
SK	1980s	ad	N	310	259	118	143	111	350	252	73	93	59
			W	0.9814	0.9786	0.9829	0.9748	0.967	0.9815	0.979	0.9694	0.9622	0.9249
			p	0.0004824	0.0006036	0.1391	0.009569	0.007579	0.000182	0.0008846	0.07268	0.008585	0.001346
SK	1980s	sub	N	479	352	5	6	5	368	228	23	25	22
			W	0.9843	0.987	0.8304	0.9613	0.8857	0.9771	0.9809	0.9469	0.958	0.9534
			p	4.873e-05	0.00306	0.14	0.8294	0.3359	1.405e-05	0.003615	0.2518	0.3752	0.3685
SK	1980s	juv	N	26	14				41	18
			W	0.9814	0.8649				0.9473	0.9551
			p	0.902	0.0356				0.05624	0.5107
SK	1990s	ad	N	339	206	64	83	76	295	197	42	44	40
			W	0.9726	0.9925	0.9368	0.9719	0.9217	0.9722	0.9926	0.9675	0.9727	0.9382
			p	4.803e-06	0.3773	0.002691	0.06541	0.0001699	1.788e-05	0.4232	0.2713	0.3765	0.03017
SK	1990s	sub	N	531	250	22	26	24	407	185	22	36	34
			W	0.9861	0.9886	0.902	0.9383	0.9385	0.9883	0.9887	0.9476	0.5945	0.6141
			p	5.796e-05	0.04472	0.0326	0.1225	0.1508	0.002343	0.149	0.2829	8.884e-09	2.988e-08
SK	1990s	juv	N	13	3				20	3
			W	0.8939	0.9973				0.8013	0.9323
			p	0.1104	0.8998				0.0009025	0.4974
SK	2000s	ad	N	563	473	355	373	105	745	633	462	482	188
			W	0.9896	0.9907	0.9421	0.9554	0.9511	0.994	0.984	0.9009	0.9507	0.9632
			p	0.0005273	0.004328	1.509e-10	3.324e-09	0.0007011	0.00461	2.117e-06	9.484e-17	1.38e-11	7.801e-05
SK	2000s	sub	N	640	482	290	233	16	542	395	262	222	18
			W	0.9793	0.9896	0.9894	0.9122	0.8923	0.9709	0.992	0.9232	0.8906	0.768
			p	7.13e-08	0.001724	0.03285	1.773e-10	0.0606	6.876e-09	0.03262	2.221e-10	1.277e-11	0.000555
SK	2000s	juv	N	77	46	20	17	46	93	69	35	26	2
			W	0.9154	0.9534	0.9527	0.9268	0.9196	0.8834	0.975	0.9549	0.8937	1
			p	7.898e-05	0.06372	0.4098	0.1922	0.003651	5.593e-07	0.182	0.1601	0.01135	1
SK	2010s	ad	N	123	123	117	120	82	130	129	121	128	84
			W	0.9829	0.9412	0.9262	0.9373	0.9071	0.9911	0.9847	0.9684	0.9529	0.6858
			p	0.1233	4.138e-05	7.202e-06	2.826e-05	1.982e-05	0.5736	0.1576	0.006064	0.0002166	4.07e-12
SK	2010s	sub	N	201	197	158	155	104	144	144	109	106	80
			W	0.9736	0.9894	0.9854	0.9432	0.9061	0.9613	0.9749	0.9727	0.9231	0.9006
			p	0.0007851	0.1538	0.09669	6.707e-06	1.86e-06	0.0004438	0.009421	0.02413	1.207e-05	1.296e-05
SK	2010s	juv	N	22	22	17	17	10	24	24	18	21	13
			W	0.9049	0.9562	0.9367	0.7714	0.9032	0.8657	0.8893	0.8855	0.8092	0.9273
			p	0.03723	0.4174	0.2807	0.0008448	0.2375	0.004331	0.01284	0.0323	0.0009096	0.3144

## Sheet: Table S2
Table S2. Changes of observed annual average mean surface air temperature and observed annual precipitation in Austria (Slovakia), Lithuania and Estonia in 1970–2023, represented as 5-year smooth data, according [70].
Year	Air temperature, °C			Precipitation, mm
	Slovakia	Lithuania	Estonia	Slovakia	Lithuania	Estonia
1970	6.25	6.24	5.13	1033	659	586
1980	6.27	6.1	4.91	1069	707	664
1990	7.06	7.13	6.04	1067	677	666
2000	7.24	7.13	6.07	1100	662	642
2010	7.42	7.26	6.17	1114	725	697
2020	8.28	8.26	7.09	1161	664	660
2023	8.5	8.19	6.8	1090	703	696

## Sheet: Figure S1
Figure S1. Changes of observed annual average mean surface air temperature of Austria (representing Slovakia), Lithuania and Estonia in 1901–2023, according [https://climateknowledgeportal.worldbank.org/country/slovak-republic/climate-data-historical, https://climateknowledgeportal.worldbank.org/country/lithuania/climate-data-historical, and https://climateknowledgeportal.worldbank.org/country/es…

## Sheet: Figure S2
Figure S2. Changes of observed annual precipitation of Austria (representing Slovakia), Lithuania and Estonia in 1901–2023, according [https://climateknowledgeportal.worldbank.org/country/slovak-republic/climate-data-historical, https://climateknowledgeportal.worldbank.org/country/lithuania/climate-data-historical , and https://climateknowledgeportal.worldbank.org/country/estonia/climate-data-his…
